# Supplementary material for: Water Stress Alters Morphophysiological, Grain Quality and Vegetation Indices of Soybean Cultivars
Source: Plants (Basel). 2022 Feb 21;11(4):559. doi: 10.3390/plants11040559 (PMC8880803; doi:10.3390/plants11040559)
Supplement: Supplementary file 1 [file plants-11-00559-s001.zip]

Archive with 2 entries (2 files):
- Table S1 .pdf
- Table S2.pdf
